# Supplementary material for: Mass Spectrometric Analysis of Cerebrospinal Fluid Ubiquitin in Alzheimer's Disease and Parkinsonian Disorders
Source: Proteomics Clin Appl. 2017 Nov 2;11(11-12):1700100. doi: 10.1002/prca.201700100 (PMC5765402; doi:10.1002/prca.201700100)
Supplement: Supplementary file 3 — Table S1. Product Ions Used for Quantification. [file PRCA-11-na-s003.xls]

## Sheet: Table S1
Table S1. Product Ions Used for Quantification.
	Ion	Charge, z	Mono-isotopic mass, m/z	Isolation range, m/z
12C-ubiquitin	b18	2	1017.07	1016.9-1019.2
	y24	3	909.507	909.2-911.2
	y40	4	1141.37	1141.2-1143.3
	y43	4	1216.16	1216.0-1218.0
	y53	5	1203.86	1203.7-1205.6
	y58	5	1306.51	1306.4-1308.4
	y59	5	1332.31	1332.2-1334.2
13C-ubiquitin	b18	2	1063.73	1061.0-1064.5
	y24	3	948.973	946.5-950.0
	y40	4	1191.54	1189.0-1192.5
	y43	4	1269.59	1267.5-1270.5
	y53	5	1256.63	1254.5-1257.3
	y58	5	1363.7	1361.4-1364.4
	y59	5	1390.51	1388.4-1391.0
15N-ubiquitin	b18	2	1027.54	1026.4-1029.7
	y24	3	922.136	921.0-923.6
	y40	4	1156.58	1155.0-1158.2
	y43	4	1232.11	1230.4-1233.7
	y53	5	1219.61	1218.3-1220.9
	y58	5	1323.26	1321.5-1325.0
	y59	5	1349.26	1348.0-1351.0
